# Supplementary material for: Disease progression in patients with the restrictive and mixed phenotype of Chronic Lung Allograft dysfunction—A retrospective analysis in five European centers to assess the feasibility of a therapeutic trial
Source: PLoS One. 2021 Dec 23;16(12):e0260881. doi: 10.1371/journal.pone.0260881 (PMC8700042; doi:10.1371/journal.pone.0260881)
Supplement: S1 Data — (CSV) [file pone.0260881.s002.csv]

0=mixed, 1=RAS	RAS_Date	Time_graftloss	Graftloss	Date_last_seen_or_graftloss	FEV1_baseline	FEV1	FEV1_6mo	FEV1_6mo_change	FEV1_6mo_change_death	FEV1_6mo_EPOS	FEV1_6mo_change_EPOS	FEV1_6mo_SSD	FEV1_6mo_change_SSD	FEV1_9mo	FEV1_9mo_change	FEV1_9mo_EPOS	FEV1_9mo_change_EPOS	FEV1_9mo_SSD	FEV1_9mo_change_SSD	FEV1_12mo	FEV1_12mo_change	FEV1_12mo_change_death	FEV1_12mo_EPOS	FEV1_12mo_change_EPOS	FEV1_12mo_SSD	FEV1_12mo_change_SSD	FVC_baseline	FVC	FVC_6mo	FVC_6mo_change	FVC_6mo_EPOS	FVC_6mo_change_EPOS	FVC_6mo_SSD	FVC_6mo_change_SSD	FVC_9mo	FVC_9mo_change	FVC_9mo_EPOS	FVC_9mo_change_EPOS	FVC_9mo_SSD	FVC_9mo_change_SSD	FVC_12mo	FVC_12mo_change	FVC_12mo_EPOS	FVC_12mo_change_EPOS	FVC_12mo_SSD	FVC_12mo_change_SSD	fev_fvc_ration_baseline	fev_fvc_ratio07_baseline	fev_fvc_ratio
0	2006	911	1	2008	3450	1540	600	-940	-940	600	-940	600	-940	420	-1120	420	-1120	420	-1120	360	-1180	-1180	360	-1180	360	-1180	4350	2270	1800	-470	1800	-470	1800	-470	1390	-880	1390	-880	1390	-880	1160	-1110	1160	-1110	1160	-1110	0,793103448	0	0,678414097
0	2008		0	2009	2480	1460	1620	160	160	1620	160	1620	160	1300	-160	1300	-160	1300	-160				730	-730	1313	-147	3180	2460	2670	210	2670	210	2670	210	1870	-590	1870	-590	1870	-590			1230	-1230	2107	-353	0,779874214	0	0,593495935
0	2010	311	1	2011	2550	1400	850	-550	-550	850	-550	850	-550	800	-600	800	-600	800	-600	700	-700	-700	700	-700	700	-700	2775	2200	1750	-450	1750	-450	1750	-450	1800	-400	1800	-400	1800	-400	1100	-1100	1100	-1100	1100	-1100	0,918918919	0	0,636363636
0	2009	503	1	2011	3750	2710	2250	-460	-460	2250	-460	2250	-460	1890	-820	1890	-820	1890	-820	1890	-820	-820	1890	-820	1890	-820	5300	4000	2900	-1100	2900	-1100	2900	-1100	2200	-1800	2200	-1800	2200	-1800	2200	-1800	2200	-1800	2200	-1800	0,70754717	0	0,6775
0	2011	39	1	2011	2970	1100	550	-550	-550	550	-550	550	-550	550	-550	550	-550	550	-550	550	-550	-550	550	-550	550	-550	3070	1900	950	-950	950	-950	950	-950	950	-950	950	-950	950	-950	950	-950	950	-950	950	-950	0,96742671	0	0,578947368
0	2010	420	1	2011	2485	1880	1610	-270	-270	1610	-270	1610	-270	1640	-240	1640	-240	1640	-240	1370	-510	-510	1370	-510	1370	-510	3590	2890	2280	-610	2280	-610	2280	-610	2230	-660	2230	-660	2230	-660	1840	-1050	1840	-1050	1840	-1050	0,692200557	1	0,650519031
0	2012	110	1	2013	1830	760	380	-380	-380	380	-380	380	-380	380	-380	380	-380	380	-380	380	-380	-380	380	-380	380	-380	2310	1130	565	-565	565	-565	565	-565	565	-565	565	-565	565	-565	565	-565	565	-565	565	-565	0,792207792	0	0,672566372
0	2012	556	1	2014	2605	1990	1140	-850	-850	1140	-850	1140	-850	800	-1190	800	-1190	800	-1190				800	-1190	1047	-943	4195	3150	2770	-380	2770	-380	2770	-380	2620	-530	2620	-530	2620	-530			1575	-1575	2797	-353	0,620977354	1	0,631746032
0	2013	299	1	2014	2300	1100	700	-400	-400	700	-400	700	-400	550	-550	550	-550	550	-550	550	-550	-550	550	-550	550	-550	2760	1850	1160	-690	1160	-690	1160	-690	925	-925	925	-925	925	-925	925	-925	925	-925	925	-925	0,833333333	0	0,594594595
0	2014	290	1	2014	3275	1790	850	-940	-940	850	-940	850	-940			850	-940	795	-995			0	80	-1710	747	-1043	4160	2850	1980	-870	1980	-870	1980	-870			1425	-1425	1530	-1320			1425	-1425	1142	-1708	0,787259615	0	0,628070175
0	2013	634	1	2015	2550	1810	1520	-290	-290	1520	-290	1520	-290	1440	-370	1440	-370	1440	-370	1460	-350	-350	1460	-350	1460	-350	2940	2770	2500	-270	2500	-270	2500	-270	2480	-290	2480	-290	2480	-290	1450	-1320	1450	-1320	1450	-1320	0,867346939	0	0,653429603
0	2013	915	1	2015	1250	1350	1280	-70	-70	1280	-70	1280	-70	1220	-130	1220	-130	1220	-130	1160	-190	-190	1160	-190	1160	-190	2040	2040	2100	60	2100	60	2100	60	1940	-100	1940	-100	1940	-100	2080	40	2080	40	2080	40	0,612745098	1	0,661764706
0	2011	1645	1	2015		1490	1200	-290	-290	1200	-290	1200	-290	1180	-310	1180	-310	1180	-310				745	-745	1073	-417	2370	2200	1390	-810	1390	-810	1390	-810	1470	-730	1470	-730	1470	-730			1100	-1100	1393	-807			0,677272727
0	2015	185	1	2016	2240	1030			0	515	-515	587	-443			515	-515	537	-493			0	515	-515	537	-493	2450	1680			840	-840	1127	-553			840	-840	937	-743			840	-840	787	-893	0,914285714	0	0,613095238
0	2016	102	1	2017	1470	640	700	60	60	700	60	700	60			320	-320	480	-160			0	320	-320	480	-160	2100	1000	1010	10	1010	10	1010	10			500	-500	550	-450			500	-500	550	-450	0,7	0	0,64
0	2015	641	1	2017	2885	1500	1420	-80	-80	1420	-80	1420	-80	1230	-270	1230	-270	1230	-270	1110	-390	-390	1110	-390	1110	-390	4790	4150	2690	-1460	2690	-1460	2690	-1460	2720	-1430	2720	-1430	2720	-1430	2750	-1400	2750	-1400	2750	-1400	0,602296451	1	0,361445783
0	2015	1033	1	2018	1765	620	640	20	20	640	20	640	20	610	-10	610	-10	610	-10	550	-70	-70	550	-70	550	-70	2500	1010	1060	50	1060	50	1060	50	1030	20	1030	20	1030	20	920	-90	920	-90	920	-90	0,706	0	0,613861386
0	2017	321	1	2018	1500	1120	1070	-50	-50	1070	-50	1070	-50	650	-470	650	-470	650	-470	400	-720	-720	400	-720	400	-720	1790	1660	1260	-400	1260	-400	1260	-400	1120	-540	1120	-540	1120	-540	670	-990	670	-990	670	-990	0,837988827	0	0,674698795
0	2015	895	1	2018	4065	2720	1780	-940	-940	1780	-940	1780	-940	1920	-800	1920	-800	1920	-800	1980	-740	-740	1980	-740	1980	-740	5515	4250	3090	-1160	3090	-1160	3090	-1160	3150	-1100	3150	-1100	3150	-1100	2980	-1270	2980	-1270	2980	-1270	0,737080689	0	0,64
0	2016	645	1	2018	2450	1790	1930	140	140	1930	140	1930	140	1740	-50	1740	-50	1740	-50	1680	-110	-110	1680	-110	1680	-110	4400	3580	3750	170	3750	170	3750	170	3410	-170	3410	-170	3410	-170	3370	-210	3370	-210	3370	-210	0,556818182	1	0,5
0	2018	95	1	2018	2810	1350	675	-675	-675	675	-675	675	-675	675	-675	675	-675	675	-675	675	-675	-675	675	-675	675	-675	4020	2700	1350	-1350	1350	-1350	1350	-1350	1350	-1350	1350	-1350	1350	-1350	1350	-1350	1350	-1350	1350	-1350	0,699004975	0	0,5
0	2014		0	2019	2170	1520	1460	-60	-60	1460	-60	1460	-60	1440	-80	1440	-80	1440	-80	1390	-130	-130	1390	-130	1390	-130	2820	2390	2430	40	2430	40	2430	40	2260	-130	2260	-130	2260	-130	2010	-380	2010	-380	2010	-380	0,769503546	0	0,635983264
0	2015		0	2019	1490	1360	1300	-60	-60	1300	-60	1300	-60	1460	100	1460	100	1460	100	1170	-190	-190	1170	-190	1170	-190	2650	2050	2030	-20	2030	-20	2030	-20	1980	-70	1980	-70	1980	-70	1680	-370	1680	-370	1680	-370	0,562264151	1	0,663414634
0	2018	311	1	2019	2540	1980	1860	-120	-120	1860	-120	1860	-120	990	-990	990	-990	990	-990	990	-990	-990	990	-990	990	-990	4360	3980	3680	-300	3680	-300	3680	-300	1990	-1990	1990	-1990	1990	-1990	1990	-1990	1990	-1990	1990	-1990	0,582568807	1	0,497487437
0	2019	196	1	2019	1840	1020	510	-510	-510	510	-510	510	-510	510	-510	510	-510	510	-510	510	-510	-510	510	-510	510	-510	2890	1840	920	-920	920	-920	920	-920	920	-920	920	-920	920	-920	920	-920	920	-920	920	-920	0,636678201	1	0,554347826
0	2014		0	2020	3790	2500	1770	-730	-730	1770	-730	1770	-730	1830	-670	1830	-670	1830	-670				1250	-1250	1917	-583	4850	3990	3450	-540	3450	-540	3450	-540	2980	-1010	2980	-1010	2980	-1010			1995	-1995	2363	-1627	0,781443299	0	0,626566416
0	2018		0	2020	3210	1330	1310	-20	-20	1310	-20	1310	-20	730	-600	730	-600	730	-600				665	-665	1090	-240	4090	2440	2820	380	2820	380	2820	380	2230	-210	2230	-210	2230	-210			1220	-1220	1890	-550	0,784841076	0	0,545081967
0	2015		0	2020	2865	1620				1540	-80	1600	-20			1540	-80	1583	-37	1540	-80	-80	1540	-80	1540	-80	4120	2900			2590	-310	2577	-323			2590	-310	2647	-253	2590	-310	2590	-310	2590	-310	0,69538835	0	0,55862069
0	2014		0	2020	3620	2810	1370	-1440	-1440	1370	-1440	1370	-1440	1300	-1510	1300	-1510	1300	-1510				1300	-1510	1730	-1080	4430	4240	3150	-1090	3150	-1090	3150	-1090	2850	-1390	2850	-1390	2850	-1390			2120	-2120	2837	-1403	0,817155756	0	0,662735849
0	2015		0	2020	2890	1210	1030	-180	-180	1030	-180	1030	-180	2210	1000	2210	1000	2210	1000	1210	0	0	1210	0	1210	0	3630	2160	1870	-290	1870	-290	1870	-290	2710	550	2710	550	2710	550	2160	0	2160	0	2160	0	0,796143251	0	0,560185185
0	2015		0	2020	5105	2670	2690	20	20	2690	20	2690	20			2600	-70	2313	-357	2600	-70	-70	2600	-70	2600	-70	6425	4550	4370	-180	4370	-180	4370	-180			2830	-1720	3587	-963	2830	-1720	2830	-1720	2830	-1720	0,794552529	0	0,586813187
1	2003	581	1	2005	3430	2510	2490	-20	-20	2490	-20	2490	-20	2050	-460	2050	-460	2050	-460				1205	-1305	2130	-380	4320	3540	3520	-20	3520	-20	3520	-20	2790	-750	2790	-750	2790	-750			1770	-1770	3050	-490	0,793981481	0	0,709039548
1	2006	644	1	2008	1650	1250	950	-300	-300	950	-300	950	-300	950	-300	950	-300	950	-300	1000	-250	-250	1000	-250	1000	-250	1775	1500	1300	-200	1300	-200	1300	-200	1300	-200	1300	-200	1300	-200	1600	100	1600	100	1600	100	0,929577465	0	0,833333333
1	2011	199	1	2012	3850	2370	860	-1510	-1510	860	-1510	860	-1510			860	-1510	795	-1575			0	860	-1510	747	-1623	4220	2800	1460	-1340	1460	-1340	1460	-1340			1400	-1400	1530	-1270			1400	-1400	1142	-1658	0,912322275	0	0,846428571
1	2012	7	1	2012	1420	1030			0	515	-515	587	-443			515	-515	537	-493			0	515	-515	537	-493	1640	1190			595	-595	668	-522			595	-595	550	-640			595	-595	550	-640	0,865853659	0	0,865546218
1	2012	184	1	2012	3120	1630	1090	-540	-540	1090	-540	1090	-540	815	-815	815	-815	815	-815	815	-815	-815	815	-815	815	-815	3820	950	710	-240	710	-240	710	-240	355	-595	355	-595	355	-595	355	-595	355	-595	355	-595	0,816753927	0	1,715789474
1	2012	310	1	2013	4275	3390	870	-2520	-2520	870	-2520	870	-2520	640	-2750	640	-2750	640	-2750			0	640	-2750	843	-2547	4940	4140	1700	-2440	1700	-2440	1700	-2440	1550	-2590	1550	-2590	1550	-2590			1550	-2590	1480	-2660	0,865384615	0	0,81884058
1	2012	306	1	2013	2010	1390	720	-670	-670	720	-670	720	-670	695	-695	695	-695	695	-695	695	-695	-695	695	-695	695	-695	2640	1470	730	-740	730	-740	730	-740	730	-740	730	-740	730	-740	730	-740	730	-740	730	-740	0,761363636	0	0,945578231
1	2009	1562	1	2013	5500	3960	3240	-720	-720	3240	-720	3240	-720	3360	-600	3360	-600	3360	-600				1980	-1980	2270	-1690	6020	5180	4670	-510	4670	-510	4670	-510	4630	-550	4630	-550	4630	-550			2590	-2590	2753	-2427	0,913621262	0	0,764478764
1	2013		0	2014	2630	1750	1800	50	50	1800	50	1800	50	1900	150	1900	150	1900	150				875	-875	1713	-37	3230	2290	2550	260	2550	260	2550	260	2540	250	2540	250	2540	250			1145	-1145	2060	-230	0,814241486	0	0,76419214
1	2014	341	1	2015	3205	3120	850	-2270	-2270	850	-2270	850	-2270			850	-2270	858	-2262			0	850	-2270	843	-2277	4865	2320	1880	-440	1880	-440	1880	-440			1160	-1160	1530	-790			1160	-1160	1142	-1178	0,658787256	1	1,344827586
1	2015	26	1	2015	3310	2630	1940	-690	-690	1940	-690	1940	-690			1315	-1315	858	-1772			0	1315	-1315	843	-1787	3880	3340	2310	-1030	2310	-1030	2310	-1030			1670	-1670	1713	-1627			1670	-1670	1480	-1860	0,853092784	0	0,78742515
1	2014	337	1	2015	2590	1420	1440	20	20	1440	20	1440	20	1250	-170	1250	-170	1250	-170			0	710	-710	835	-585	3920	1700	1840	140	1840	140	1840	140	1590	-110	1590	-110	1590	-110			850	-850	915	-785	0,660714286	1	0,835294118
1	2015	266	1	2015	1855	1240	970	-270	-270	970	-270	970	-270	740	-500	740	-500	740	-500			0	620	-620	568	-672	2200	1610	970	-640	970	-640	970	-640	850	-760	850	-760	850	-760			805	-805	807	-803	0,843181818	0	0,770186335
1	2014		0	2016	2050	2250	1400	-850	-850	1400	-850	1400	-850			1125	-1125	1463	-787				1125	-1125	1387	-863	2820	2730	1500	-1230	1500	-1230	1500	-1230			1365	-1365	2000	-730			1365	-1365	1740	-990	0,726950355	0	0,824175824
1	2015	304	1	2016	2840	1740	890	-850	-850	890	-850	890	-850			890	-850	795	-945			0	890	-850	747	-993	3215	1810	930	-880	930	-880	930	-880			930	-880	932	-878			930	-880	932	-878	0,883359253	0	0,961325967
1	2014	588	1	2016	2420	1430	1320	-110	-110	1320	-110	1320	-110	1330	-100	1330	-100	1330	-100	950	-480	-480	950	-480	950	-480	2635	1490	1540	50	1540	50	1540	50	1430	-60	1430	-60	1430	-60	1120	-370	1120	-370	1120	-370	0,918406072	0	0,959731544
1	2015	317	1	2016	1835	1350	360	-990	-990	360	-990	360	-990	390	-960	390	-960	390	-960			0	390	-960	578	-772	2670	1780	600	-1180	600	-1180	600	-1180	790	-990	790	-990	790	-990			790	-990	867	-913	0,687265918	1	0,758426966
1	2013	1134	1	2016	1890	1440	1310	-130	-130	1310	-130	1310	-130	1300	-140	1300	-140	1300	-140				770	-670	1073	-367	2140	2010	2080	70	2080	70	2080	70	2080	70	2080	70	2080	70			1005	-1005	2013	3	0,88317757	0	0,71641791
1	2015	330	1	2016	2620	1450	840	-610	-610	840	-610	840	-610	770	-680	770	-680	770	-680	725	-725	-725	725	-725	725	-725	3000	1950	1370	-580	1370	-580	1370	-580	1440	-510	1440	-510	1440	-510	975	-975	975	-975	975	-975	0,873333333	0	0,743589744
1	2016	137	1	2017	2520	1210	1020	-190	-190	1020	-190	1020	-190	605	-605	605	-605	605	-605	605	-605	-605	605	-605	605	-605	3290	1540	1200	-340	1200	-340	1200	-340	770	-770	770	-770	770	-770	770	-770	770	-770	770	-770	0,765957447	0	0,785714286
1	2016	231	1	2017	2455	1980	1490	-490	-490	1490	-490	1490	-490			990	-990	858	-1122			0	990	-990	843	-1137	4025	2760	1870	-890	1870	-890	1870	-890			1380	-1380	1530	-1230			1380	-1380	1142	-1618	0,609937888	1	0,717391304
1	2014		0	2018	2970	1980	1310	-670	-670	1310	-670	1310	-670	1310	-670	1310	-670	1310	-670	1330	-650	-650	1330	-650	1330	-650	3880	2700	2370	-330	2370	-330	2370	-330	2370	-330	2370	-330	2370	-330	2320	-380	2320	-380	2320	-380	0,765463918	0	0,733333333
1	2015		0	2018	2120	1700	1840	140	140	1840	140	1840	140	1700	0	1700	0	1700	0	1880	180	180	1880	180	1880	180	2910	2050	2190	140	2190	140	2190	140	2080	30	2080	30	2080	30	2280	230	2280	230	2280	230	0,728522337	0	0,829268293
1	2018	101	1	2019	2145	1610	1160	-450	-450	1160	-450	1160	-450			805	-805	795	-815			0	805	-805	747	-863	3220	2140	1600	-540	1600	-540	1600	-540			1070	-1070	1388	-752			1070	-1070	1000	-1140	0,666149068	1	0,752336449
1	2017		0	2019		1990	730	-1260	-1260	730	-1260	730	-1260	630	-1360	630	-1360	630	-1360	510	-1480	-1480	510	-1480	510	-1480		2180	1090	-1090	1090	-1090	1090	-1090	1240	-940	1240	-940	1240	-940	1120	-1060	1120	-1060	1120	-1060			0,912844037
1	2015		0	2019	3235	2530				230	-2300	2287	-243			2380	-150	2313	-217	2380	-150	-150	2380	-150	2380	-150	3295	3170			3070	-100	3193	23			3070	-100	3103	-67	3070	-100	3070	-100	3070	-100	0,981790592	0	0,798107256
1	2016		0	2019	2060	1670	1800	130	130	1800	130	1800	130	1600	-70	1600	-70	1600	-70	1300	-370	-370	1300	-370	1300	-370	2700	2150	2300	150	2300	150	2300	150	2100	-50	2100	-50	2100	-50	2100	-50	2100	-50	2100	-50	0,762962963	0	0,776744186
1	2017		0	2019	3260	1780	1740	-40	-40	1740	-40	1740	-40	1610	-170	1610	-170	1610	-170	1580	-200	-200	1580	-200	1580	-200	3500	2460	2580	120	2580	120	2580	120	2420	-40	2420	-40	2420	-40	2210	-250	2210	-250	2210	-250	0,931428571	0	0,723577236
1	2017		0	2019	2435	1500	1600	100	100	1600	100	1600	100	1700	200	1700	200	1700	200	1560	60	60	1560	60	1560	60	2975	2110	2350	240	2350	240	2350	240	2220	110	2220	110	2220	110	1960	-150	1960	-150	1960	-150	0,818487395	0	0,710900474
1	2015		0	2019	3840	2730	2050	-680	-680	2050	-680	2050	-680	2000	-730	2000	-730	2000	-730	1880	-850	-850	1880	-850	1880	-850	4250	3620	3060	-560	3060	-560	3060	-560	3010	-610	3010	-610	3010	-610	2780	-840	2780	-840	2780	-840	0,903529412	0	0,754143646
1	2015		0	2020	4300	3200	2450	-750	-750	2450	-750	2450	-750	2450	-750	2450	-750	2450	-750	2330	-870	-870	2330	-870	2330	-870	5500	4600	4400	-200	4400	-200	4400	-200	4200	-400	4200	-400	4200	-400	4150	-450	4150	-450	4150	-450	0,781818182	0	0,695652174
1	2016		0	2020	2650	1840				1560	-280	1623	-217	1560	-280	1560	-280	1560	-280	1560	-280	-280	1560	-280	1560	-280	3545	2420			1870	-550	2210	-210	1870	-550	1870	-550	1870	-550	1870	-550	1870	-550	1870	-550	0,747531735	0	0,760330579
1	2016		0	2020	2580	1780	1460	-320	-320	1460	-320	1460	-320	1300	-480	1300	-480	1300	-480	1300	-480	-480	1300	-480	1300	-480	3650	2310	1900	-410	1900	-410	1900	-410	1900	-410	1900	-410	1900	-410	1900	-410	1900	-410	1900	-410	0,706849315	0	0,770562771
1	2019		0	2020	2440	2180				1090	-1090	1440	-740			1090	-1090	1407	-773				1090	-1090	1363	-817	3470	2610			1305	-1305	2540	-70			1305	-1305	2480	-130			1305	-1305	1993	-617	0,703170029	0	0,835249042
1	2015		0	2020	1710	1440	1420	-20	-20	1420	-20	1420	-20	1460	20	1460	20	1460	20	1440	0	0	1440	0	1440	0	2180	2030	1890	-140	1890	-140	1890	-140			1980	-50	2183	153	1950	-80	1950	-80	1950	-80	0,78440367	0	0,709359606
1	2015		0	2020	3090	2650	2250	-400	-400	2250	-400	2250	-400	2270	-380	2270	-380	2270	-380	2250	-400	-400	2250	-400	2250	-400	3960	3250	3010	-240	3010	-240	3010	-240	2870	-380	2870	-380	2870	-380	3000	-250	3000	-250	3000	-250	0,78030303	0	0,815384615
1	2015		0	2020	2640	2550	2330	-220	-220	2330	-220	2330	-220	2390	-160	2390	-160	2390	-160	2230	-320	-320	2230	-320	2230	-320	3190	3050	2820	-230	2820	-230	2820	-230	3030	-20	3030	-20	3030	-20	2810	-240	2810	-240	2810	-240	0,827586207	0	0,836065574
1	2019		0	2020	3400	2730	2500	-230	-230	2500	-230	2500	-230	1365	-1365	1365	-1365	1365	-1365	1365	-1365	-1365	1365	-1365	1365	-1365	4450	3680	3240	-440	3240	-440	3240	-440	1840	-1840	1840	-1840	1840	-1840	1840	-1840	1840	-1840	1840	-1840	0,764044944	0	0,741847826
1	2014		0	2020	2590	2360	2280	-80	-80	2280	-80	2280	-80	2280	-80	2280	-80	2280	-80	2250	-110	-110	2250	-110	2250	-110	2930	2770	2540	-230	2540	-230	2540	-230	2540	-230	2540	-230	2540	-230	2580	-190	2580	-190	2580	-190	0,883959044	0	0,85198556
[truncated: 5 more columns]
